# Supplementary material for: Conversion of marginal land into switchgrass conditionally accrues soil carbon but reduces methane consumption
Source: ISME J. 2021 Jul 1;16(1):10–25. doi: 10.1038/s41396-021-00916-y (PMC8692414; doi:10.1038/s41396-021-00916-y)
Supplement: Supplementary file 7 — Table S1 [file 41396_2021_916_MOESM7_ESM.xlsx]

## Sheet: Sheet1
Table S1. Soil texture, chemistry, and P fractions by depth for each site averaged from three replicate soil pits taken in 2016 before switchgrass planting.
Site	Soil Depth	% Sand	% Silt	% Clay	% C	% N	% OM	pH	As ppm	B ppm	Ca ppm	Cr ppm	Cu ppm	Fe ppm	K ppm	Mg ppm	Mn ppm	Na ppm	Ni ppm	Pb ppm	Zn ppm	Total P (mg/kg)	Organic P (mg/kg) ± std dev	Crystalline P (mg/kg) ± std dev	Amorphous P (mg/kg) ± std dev	Bioavailable P (mg/kg)
Ardmore Site (CL)	0 cm	60.1594	21.9124	17.9283	0.881	0.086	1.762	5.25	2.9545	1.96967	729.762	6.89383	3.93933	4013.2	531.81	634.233	173.331	181.209	2.9545	76.817	11.818	110.301	99.1 ± 2.7	578.1 ± 0.066	25.8 ± 0.9	12.5129
	20 cm	50.1396	19.9442	29.9162	0.407	0.04	0.814	5.45	2.96092	2.96092	884.327	8.88275	3.94789	6173.51	880.379	970.193	185.551	228.977	4.93486	8.88275	13.8176	75.0099	49.4 ± 3.8	729.7 ± 0.057	9.4 ± 0.1	6.22066
	40 cm	56.8833	9.2393	33.8774	0.364	0.045	0.728	6.09	4.00481	3.0036	1831.2	14.0168	8.00961	13283.9	1235.48	1597.92	66.0793	303.364	8.00961	23.0276	25.03	56.0673	38.6 ± 0.4	668.7 ± 0.021	3.3 ± 0.6	3.29457
	60 cm	40.4526	23.819	35.7285	0.278	0.029	0.556	6.39	6.0012	5.001	2071.41	18.0036	8.0016	16184.2	1413.28	2027.41	54.0108	360.072	9.0018	10.002	23.0046	56.0112	32.2 ± 2.0	556.9 ± 0.14	3.5 ± 1.1	2.34069
	80 cm	50.2982	17.8926	31.8091	0.221	0.025	0.442	6.26	6.93481	4.95344	1959.58	16.8417	7.9255	15202.1	1413.71	2046.76	77.2736	338.815	8.91619	7.9255	22.7858	46.5623	29.3 ± 0.7	537.2 ± 0.553	3.5 ± 0.2	2.78608
	140 cm	64.3933	10.9559	24.6508	0.103	0.016	0.206	5.94	5.94648	2.97324	1437.07	10.9019	5.94648	11256.7	1057.48	1363.73	59.4648	252.725	4.9554	4.9554	15.8573	31.7146	27.2 ± 6.1	391.8 ± 0.0266	8.8 ± 7.9	2.57501
	200 cm	67.4652	11.8308	20.7039	0.053	0.008	0.106	5.95	4.95933	2.9756	1597.9	9.91867	6.94307	9448.52	1010.71	1342	99.1867	245.983	4.95933	4.95933	15.8699	28.7641	23.0 ± 3.8	507.3 ± 0.0348	2.9 ± 0.2	2.57501
Burneyville Site (SL)	10 cm	64	26	10	0.441	0.046	0.882	5.83	2.958	3.944	1074.74	7.88799	4.92999	6756.06	1056.99	2268.78	202.13	180.438	5.91599	3.944	35.496	231.71	114.5 ± 6.5	454.6 ± 0.0193	52.8 ± 3.4	60.9151
	20 cm	59.6774	27.9156	12.4069	0.292	0.029	0.584	6.13	1.99164	3.98327	1396.14	7.96654	4.97909	7334.2	1072.5	2605.06	225.055	247.959	8.96236	2.98745	15.9331	210.118	80.9 ± 2.3	358.9 ± 0.0039	35.5 ± 1.3	21.7093
	40 cm	60.04	23.976	15.984	0.274	0.027	0.548	6.57	2.9827	4.97117	1497.32	8.9481	4.97117	7824.62	1054.88	3002.59	208.789	256.512	7.95387	1.98847	15.9077	211.772	75.6 ± 4.7	335.5 ± 0.0446	31.6 ± 1.4	6.53519
	60 cm	44.4334	37.7059	17.8607	0.235	0.021	0.47	6.77	1.99362	3.98724	1500.2	7.97448	3.98724	6807.22	834.33	2889.75	194.378	241.228	7.97448	2.99043	14.9522	212.321	69.4 ± 1.8	310.5 ± 0.075	31.7 ± 0.3	4.77511
	100 cm	44.3242	46.3965	9.27931	0.191	0.019	0.382	7.1	1.96541	4.91352	1455.39	8.84434	4.91352	7882.27	999.41	3267.49	186.714	238.797	7.86164	1.96541	16.706	206.368	56.4 ± 0.21	232.8 ± 0.0372	29.7 ± 0.6	6.66028
	180 cm	54.4627	39.4657	6.07165	0.132	0.013	0.264	7.48	3.95961	6.92932	1659.08	9.89903	4.94951	8473.57	1180.95	3577.51	196.001	282.122	7.91922	1.97981	19.7981	200.95	43.6 ± 2.0	417.0 ± 0.0524	26.8 ± 1.6	14.6882
