# Supplementary material for: Conversion of marginal land into switchgrass conditionally accrues soil carbon but reduces methane consumption
Source: ISME J. 2021 Jul 1;16(1):10–25. doi: 10.1038/s41396-021-00916-y (PMC8692414; doi:10.1038/s41396-021-00916-y)
Supplement: Supplementary file 11 — Table S5 [file 41396_2021_916_MOESM11_ESM.xlsx]

## Sheet: Sheet1
Table S5. PERMANANOVA for 16S beta community structure by different treatment effects based off 999 permutations (n =1,428).
Group	PERMANOVA Table
	MeanSqs	F.Model	R2	p
Time	0.008307	9.248	0.00532	0.002**
Site Effect (CL or SL)	0.115217	128.267	0.07381	0.001***
Plant Cover (SG or FL)	0.0114875	12.775	0.00735	0.001***
Time:Plant Cover	0.00483	5.377	0.00309	0.017
Plant Cover: Site Effect	0.001785	1.987	0.00114	0.154
Time: Site Effect	0.091142	101.465	0.05839	0.001***
Plant Cover: Time : Site Effect	0.052618	58.578	0.03371	0.001***
